# Supplementary material for: Sertoli Cells Improve Myogenic Differentiation, Reduce Fibrogenic Markers, and Induce Utrophin Expression in Human DMD Myoblasts
Source: Biomolecules. 2021 Oct 12;11(10):1504. doi: 10.3390/biom11101504 (PMC8533898; doi:10.3390/biom11101504)
Supplement: Supplementary file 1 [file biomolecules-11-01504-s001.zip]

Archive with 1 entries (1 files):
- Biomolecules Supplementary Figures.pdf
